# Supplementary material for: Screening and Identification of Host Proteins Interacting with Iris lactea var. chinensis Metallothionein IlMT2a by Yeast Two-Hybrid Assay
Source: Genes (Basel). 2021 Apr 10;12(4):554. doi: 10.3390/genes12040554 (PMC8069374; doi:10.3390/genes12040554)
Supplement: Supplementary file 1 [file genes-12-00554-s001.zip]

Archive with 7 entries (6 files):
- Supplement/
- Supplement/Figure S1.jpg
- Supplement/Figure S2.jpg
- Supplement/Figure S3.jpg
- Supplement/Figure S4.png
- Supplement/Table S1.docx
- Supplement/Table S2 The result of root lengths statistical an.docx
